# Supplementary material for: Identification and validation of the nicotine metabolism-related signature of bladder cancer by bioinformatics and machine learning
Source: Front Immunol. 2024 Dec 17;15:1465638. doi: 10.3389/fimmu.2024.1465638 (PMC11685211; doi:10.3389/fimmu.2024.1465638)
Supplement: Supplementary file 1 [file DataSheet1.zip]

Archive with 3 entries (3 files):
- Supplementary Table S1.XLS
- Original code.DOCX
- Supplementary Material.docx
