# Supplementary material for: Identification and validation of the nicotine metabolism-related signature of bladder cancer by bioinformatics and machine learning
Source: Front Immunol. 2024 Dec 17;15:1465638. doi: 10.3389/fimmu.2024.1465638 (PMC11685211; doi:10.3389/fimmu.2024.1465638)
Supplement: Supplementary file 1 [file DataSheet1.zip › Supplementary Table S1.XLS]

## Sheet: Sheet1
CYP2A6
CYP2B6
FMO3
AOX1
UGT1A9
LINC01672
UGT1A4
CCK
SMAD5-AS1
UGT2B10
CYP2D6
CHRNA5
POR
RAB4B-EGLN2
UGT1A
CCKAR
SLC6A3
UGT1A1
UGT2B15
UGT2B7
CYP2A13
UGT2B4
CYP2A7
MAOA
LOC110673974
DBH
FMO1
COMT
EGLN2
DRD1
INMT
HTR2A
CHRNA3
DRD4
PPIG
UGT2B17
FMO2
ESR1
DDR2
DRD2
SLC6A4
CHRNB4
KLF4
SELP
DRD3
KCNH5
MAOB
SOX6
CERS3
PF4
PITRM1
KCTD7
LYPD3
SEM1
ACTL7B
DHRS7
TEX101
FAM107B
SPATA8
FMO6P
RN7SK
MIR6866
MIR6740
